# Supplementary material for: Influence of doctor-patient trust on the adoption of mobile medical applications during the epidemic: a UTAUT-based analysis
Source: Front Public Health. 2024 Aug 19;12:1414125. doi: 10.3389/fpubh.2024.1414125 (PMC11366569; doi:10.3389/fpubh.2024.1414125)
Supplement: Supplementary file 1 [file Table_1.XLSX]

## Sheet: Sheet1
序号	提交答卷时间	所用时间	来源	来源详情	来自IP	1、您的性别是？	2、您的年龄是？	3、请选择您所在省份、城市或地区。	4、您的学历是？	5、 我经历过较长时间的疫情封控	6、 我的家人经历过较长时间的疫情封控	7、 我所在地区经历过较长时间的疫情封控	8、医生会把我的需求放在第一位	9、我会听从医生的建议	10、 一般医生告诉我的都是真的	11、我相信医生对我病情的判断	12、 我认为医生在诊断和治疗的时候会把一切都考虑进去	13、如果诊疗有误，医生会让我知道的	14、 使用移动医疗APP有助于提高我的健康水平	15、使用移动医疗APP可以解决我的健康和医疗需求	16、使用移动医疗APP可以节省我获得医疗服务的时间	17、 我觉得移动医疗APP非常好用	18、 学习如何使用移动医疗APP并不会花我很长时间	19、使用移动医疗APP很容易获得健康和医疗资源	20、我的家人觉得我应该用手机移动APP	21、 我的朋友觉得我应该用移动医疗APP	22、 我的同事（同学）觉得我应该使用移动医疗APP	23、我的本地网络稳定，可以自由使用移动医疗APP	24、 我的移动网络稳定，可以自由使用移动医疗APP	25、 移动医疗APP与我的手机兼容，我可以随时随地使用.	26、 我愿意再次使用移动医疗APP	27、我愿意把移动医疗APP推荐给别人	28、 我会对移动医疗app给予正面评价	总分
1	2023-06-08 22:14:03	44秒	微信	N/A	101.229.233.117(上海-上海)	2	4	3	6	5	5	5	4	4	4	4	4	4	4	4	4	4	4	4	4	4	4	4	4	4	4	4	4	99
2	2023-06-08 22:49:19	91秒	互填问卷	N/A	39.144.135.145(广西-未知)	2	2	13	4	5	3	4	4	4	4	4	5	3	3	4	4	4	4	4	3	4	4	4	4	5	4	4	4	95
3	2023-06-08 22:50:29	88秒	互填问卷	N/A	112.32.3.4(安徽-合肥)	1	3	9	4	4	4	4	3	4	3	4	2	2	3	3	3	3	3	4	3	3	3	4	4	3	3	4	4	80
4	2023-06-08 22:51:52	65秒	互填问卷	N/A	171.109.14.177(广西-北海)	2	2	13	4	5	4	3	4	4	4	4	4	4	3	3	3	3	3	3	3	3	3	4	4	4	4	4	4	87
5	2023-06-08 22:52:06	96秒	互填问卷	N/A	218.104.72.241(安徽-合肥)	2	2	9	4	4	4	3	4	5	5	5	5	5	3	3	3	3	3	4	4	4	4	5	5	3	3	3	3	93
6	2023-06-08 22:52:24	30秒	微信	N/A	101.229.233.117(上海-上海)	2	4	3	5	4	4	4	4	4	4	4	4	4	4	4	4	4	4	4	4	4	4	4	4	4	4	4	4	96
7	2023-06-08 22:52:34	57秒	互填问卷	N/A	218.204.133.228(江西-南昌)	2	2	11	4	5	5	5	4	5	4	4	4	4	4	4	5	4	5	4	5	5	4	5	5	5	5	3	4	107
8	2023-06-08 22:52:41	80秒	互填问卷	N/A	183.211.117.229(江苏-连云港)	2	2	7	4	4	4	5	2	3	1	3	3	4	3	4	4	3	5	3	3	2	2	1	2	4	4	3	5	77
9	2023-06-08 22:54:31	86秒	微信	N/A	183.192.33.75(上海-上海)	2	3	3	4	5	5	5	3	3	3	3	1	2	4	3	4	4	4	4	3	3	3	4	4	4	4	3	4	85
10	2023-06-08 23:10:48	34秒	微信	N/A	101.229.233.117(上海-上海)	2	4	3	5	4	4	4	4	4	4	3	3	4	4	4	4	4	4	4	4	4	4	4	4	3	4	3	3	91
11	2023-06-08 23:11:46	36秒	微信	N/A	101.229.233.117(上海-上海)	2	2	6	3	3	3	3	2	2	2	2	2	2	2	3	2	2	2	2	2	2	2	2	2	2	3	2	2	53
12	2023-06-08 23:14:34	33秒	微信	N/A	101.229.233.117(上海-上海)	2	5	30	5	3	2	2	2	2	2	3	3	3	3	3	3	3	3	3	3	3	3	3	3	3	3	3	3	67
13	2023-06-08 23:15:55	37秒	微信	N/A	101.229.233.117(上海-上海)	2	3	3	4	5	5	5	4	4	4	4	4	4	3	3	3	3	3	3	3	3	4	4	3	3	3	3	4	87
14	2023-06-08 23:18:23	51秒	微信	N/A	183.192.33.75(上海-上海)	2	3	3	4	5	5	5	5	4	3	3	2	3	4	4	4	4	4	4	3	3	3	4	4	4	4	4	4	92
15	2023-06-08 23:31:41	45秒	微信	N/A	39.144.210.73(甘肃-天水)	2	4	12	4	5	5	5	5	5	5	5	5	5	5	5	5	5	5	5	5	5	5	5	5	5	5	5	5	120
16	2023-06-08 23:32:15	72秒	微信	N/A	113.206.24.192(重庆-重庆)	1	2	10	4	1	1	2	3	4	3	3	3	2	4	4	5	3	3	4	3	4	3	5	5	5	4	4	4	82
17	2023-06-08 23:34:32	160秒	微信	N/A	112.65.61.91(上海-上海)	1	5	3	4	2	2	2	2	3	4	4	3	3	3	3	4	3	3	3	3	3	3	3	3	2	3	3	3	70
18	2023-06-08 23:35:02	94秒	微信	N/A	183.195.66.216(上海-上海)	2	3	3	4	5	1	5	2	4	4	4	4	3	3	3	4	3	3	3	2	2	2	5	5	5	3	3	3	81
19	2023-06-08 23:35:38	285秒	微信	N/A	101.229.233.117(上海-上海)	1	5	3	4	5	5	5	3	3	4	3	3	3	3	3	4	3	3	4	4	3	4	4	5	5	5	5	5	94
20	2023-06-08 23:36:29	95秒	微信	N/A	222.76.250.179(福建-厦门)	2	3	7	4	5	5	5	1	5	3	5	4	3	3	3	3	1	5	5	3	3	3	5	5	5	5	3	3	91
21	2023-06-08 23:36:39	101秒	微信	N/A	27.11.42.143(重庆-重庆)	1	4	10	4	2	2	2	3	3	4	3	4	1	2	3	4	4	4	3	3	3	3	4	4	4	4	3	3	75
22	2023-06-08 23:36:56	57秒	微信	N/A	182.140.69.73(四川-甘孜)	2	4	10	4	3	3	3	3	3	3	3	3	3	3	3	3	3	3	3	3	3	3	3	3	4	4	3	3	74
23	2023-06-08 23:37:12	100秒	微信	N/A	113.248.159.184(重庆-重庆)	1	5	10	5	1	1	1	3	3	3	3	2	3	1	1	1	3	3	3	3	3	3	3	3	3	3	3	3	59
24	2023-06-08 23:38:10	87秒	微信	N/A	101.88.166.143(上海-上海)	1	5	3	4	5	5	5	3	4	3	4	3	3	3	3	3	3	3	3	3	3	3	4	4	4	4	4	4	86
25	2023-06-08 23:39:13	86秒	微信	N/A	183.228.8.13(重庆-重庆)	1	3	10	4	5	5	5	4	5	4	4	3	1	4	3	4	3	4	4	3	3	3	4	4	4	3	3	4	89
26	2023-06-08 23:40:14	150秒	微信	N/A	223.104.161.102(浙江-未知)	1	6	6	4	1	1	1	1	1	1	4	4	1	3	3	3	3	1	2	2	2	2	2	2	2	2	2	2	48
27	2023-06-08 23:40:35	91秒	微信	N/A	101.128.118.130(国外-印尼)	1	4	7	4	3	4	5	3	5	3	4	4	5	5	5	5	5	5	4	4	4	4	4	4	4	4	4	4	101
28	2023-06-08 23:41:18	150秒	微信	N/A	117.136.119.246(上海-上海)	1	5	3	5	5	5	5	1	3	4	4	3	4	1	2	3	3	4	3	3	3	3	5	5	4	4	3	3	83
29	2023-06-08 23:44:06	88秒	微信	N/A	183.227.102.213(重庆-重庆)	2	4	10	4	5	5	4	4	4	4	4	4	4	4	4	4	4	4	4	4	4	4	4	4	4	4	4	4	98
30	2023-06-08 23:45:18	75秒	微信	N/A	61.149.74.62(北京-北京)	1	5	2	4	3	3	3	3	5	5	5	5	4	3	4	3	3	4	4	4	4	4	5	5	5	3	3	4	94
31	2023-06-08 23:46:18	73秒	微信	N/A	39.149.14.199(河南-郑州)	1	4	18	4	4	5	4	3	4	3	4	3	2	4	4	4	4	3	4	4	5	3	4	4	4	3	4	3	89
32	2023-06-08 23:47:29	386秒	微信	N/A	183.70.84.43(重庆-重庆)	1	5	10	4	1	1	2	4	4	4	4	4	3	2	2	3	2	3	2	3	3	3	3	3	3	3	3	3	68
33	2023-06-08 23:49:12	34秒	微信	N/A	101.229.233.117(上海-上海)	2	4	3	4	3	3	3	4	3	3	3	4	4	4	3	3	4	4	4	4	3	3	3	4	4	4	4	4	85
34	2023-06-08 23:51:40	100秒	微信	N/A	183.227.134.252(重庆-重庆)	1	5	10	4	4	4	3	4	5	5	5	5	4	5	4	4	4	4	4	4	5	5	5	5	5	5	5	4	107
35	2023-06-08 23:54:49	124秒	微信	N/A	101.224.86.53(上海-上海)	2	5	3	4	5	5	4	4	5	4	4	4	4	4	5	4	4	4	4	3	4	4	4	4	4	4	4	4	99
36	2023-06-08 23:55:55	102秒	微信	N/A	123.147.248.103(重庆-重庆)	1	4	10	3	4	4	3	3	4	4	4	3	3	4	4	5	3	3	4	3	3	3	4	4	4	3	3	3	85
37	2023-06-08 23:57:16	142秒	微信	N/A	183.229.39.132(重庆-重庆)	1	5	10	4	5	4	5	1	3	1	3	1	1	3	2	4	1	3	3	3	3	3	5	5	5	5	5	5	79
38	2023-06-09 00:12:48	124秒	微信	N/A	183.192.238.198(上海-上海)	2	5	3	4	5	5	5	2	4	3	3	2	1	3	3	3	2	3	3	3	3	3	3	3	3	3	3	4	75
39	2023-06-09 00:18:25	122秒	微信	N/A	183.195.86.68(上海-上海)	1	5	3	4	5	5	5	3	4	4	4	3	3	4	4	4	3	3	3	3	3	3	4	4	4	3	3	3	87
40	2023-06-09 00:27:56	38秒	微信	N/A	101.229.233.117(上海-上海)	1	2	3	2	5	5	5	2	2	2	2	2	2	2	2	2	2	3	3	3	3	3	3	3	3	3	3	3	68
41	2023-06-09 00:31:22	51秒	微信	N/A	183.230.134.15(重庆-重庆)	1	4	10	5	3	3	3	5	5	5	5	5	5	5	5	5	5	5	5	5	5	5	5	5	5	5	5	5	114
42	2023-06-09 01:41:01	139秒	微信	N/A	113.250.255.156(重庆-重庆)	1	4	10	4	1	3	1	5	5	4	4	4	3	4	4	4	4	4	3	3	3	3	5	5	5	5	3	4	89
43	2023-06-09 02:16:04	111秒	微信	N/A	121.225.83.168(江苏-南京)	2	5	7	5	5	4	3	2	3	3	3	3	3	2	2	3	4	3	2	4	4	4	4	4	4	4	4	4	81
44	2023-06-09 04:11:28	185秒	微信	N/A	115.192.232.131(浙江-杭州)	1	5	6	4	1	1	1	5	5	5	5	5	5	5	5	4	4	5	5	5	5	5	5	5	5	5	5	5	106
45	2023-06-09 05:17:08	136秒	微信	N/A	223.104.147.91(江苏-盐城)	1	5	7	4	1	1	1	3	5	3	3	3	3	4	4	4	4	4	4	4	4	4	5	5	5	5	5	5	89
46	2023-06-09 05:17:28	56秒	微信	N/A	183.195.80.201(上海-上海)	1	5	3	4	5	5	5	5	5	5	5	5	5	5	5	5	5	5	5	5	5	5	5	5	5	5	5	5	120
47	2023-06-09 05:38:15	93秒	微信	N/A	49.78.132.134(江苏-南京)	2	5	7	4	5	5	5	5	5	5	5	5	5	5	5	5	5	5	5	5	5	5	5	5	5	5	5	5	120
48	2023-06-09 05:59:47	97秒	微信	N/A	42.90.75.182(甘肃-兰州)	2	5	3	6	1	1	5	5	5	5	5	5	5	3	3	3	3	3	3	3	3	3	3	3	3	3	3	3	82
49	2023-06-09 06:09:09	112秒	微信	N/A	120.244.194.151(北京-北京)	1	5	2	3	4	4	4	3	3	4	4	3	2	4	4	4	4	4	4	4	3	3	5	5	4	4	3	4	90
50	2023-06-09 06:15:27	139秒	微信	N/A	101.224.17.46(上海-上海)	1	5	3	4	5	5	5	3	4	3	3	3	3	3	3	4	3	3	2	3	3	3	3	2	2	2	2	2	74
51	2023-06-09 06:41:59	286秒	微信	N/A	106.84.254.242(重庆-重庆)	1	5	10	4	3	3	3	3	5	4	4	3	3	4	2	4	3	3	4	3	3	3	5	5	3	3	3	5	84
52	2023-06-09 06:48:49	196秒	微信	N/A	120.204.99.220(上海-上海)	1	5	3	4	5	5	5	2	4	4	3	4	3	3	4	4	3	4	4	3	3	4	5	5	4	4	4	4	93
53	2023-06-09 06:49:42	108秒	微信	N/A	42.94.217.222(甘肃-兰州)	2	4	12	5	5	5	5	3	3	3	4	2	1	3	3	3	3	3	3	2	2	2	3	3	3	3	2	2	71
54	2023-06-09 06:51:46	126秒	微信	N/A	39.144.44.162(上海-上海)	2	5	3	5	5	5	5	5	5	5	5	4	4	3	4	4	4	5	4	3	3	4	5	5	5	5	5	5	107
55	2023-06-09 06:52:43	82秒	微信	N/A	220.196.192.253(上海-上海)	1	4	3	5	5	5	5	4	5	4	5	4	4	4	4	4	4	3	3	3	3	3	3	3	3	3	3	3	90
56	2023-06-09 07:11:54	89秒	微信	N/A	14.106.174.195(重庆-重庆)	2	3	10	4	1	1	1	3	5	4	4	3	2	4	4	5	4	5	5	5	5	5	5	5	5	5	5	5	96
57	2023-06-09 07:37:12	80秒	微信	N/A	113.249.196.105(重庆-重庆)	1	4	10	4	5	5	5	5	5	5	4	3	3	4	4	4	4	4	4	4	4	4	4	4	4	4	4	4	100
58	2023-06-09 07:51:38	142秒	微信	N/A	117.136.30.30(重庆-重庆)	2	2	10	4	5	5	3	1	4	3	3	3	2	4	3	4	3	4	4	3	3	3	4	3	3	3	3	3	79
59	2023-06-09 07:53:41	84秒	微信	N/A	171.218.4.41(四川-内江)	1	5	30	5	3	3	3	5	5	5	5	5	5	5	5	5	5	5	5	4	4	4	5	5	5	5	4	4	109
60	2023-06-09 08:10:23	156秒	微信	N/A	221.131.158.246(江苏-南通)	2	6	7	3	3	3	3	1	4	2	3	1	1	3	3	4	3	4	3	3	3	4	3	4	4	4	3	4	73
61	2023-06-09 08:23:27	135秒	微信	N/A	110.184.49.254(四川-成都)	1	6	30	5	5	5	5	5	5	5	5	5	5	5	5	5	5	5	5	5	5	5	5	5	5	5	5	5	120
62	2023-06-09 08:44:34	162秒	微信	N/A	117.136.78.11(山东-烟台)	2	6	8	4	1	1	1	5	5	4	4	4	4	5	5	5	5	5	4	5	4	4	5	5	5	5	5	5	101
63	2023-06-09 09:11:49	141秒	微信	N/A	117.136.30.113(重庆-重庆)	1	6	10	4	3	3	3	1	3	3	3	3	3	3	3	3	3	4	3	3	3	3	4	3	3	3	3	3	72
64	2023-06-09 09:22:14	257秒	微信	N/A	221.207.37.58(青海-西宁)	2	6	27	4	5	5	5	3	5	3	4	3	3	3	3	3	3	2	2	2	2	2	2	2	2	2	2	5	73
65	2023-06-09 09:24:23	50秒	微信	N/A	106.80.140.88(重庆-重庆)	2	3	10	4	2	2	2	3	4	4	5	4	3	5	5	5	5	5	5	5	5	5	5	5	5	5	5	5	104
66	2023-06-09 09:31:50	157秒	微信	N/A	101.88.234.150(上海-上海)	1	5	3	4	5	5	5	1	5	2	3	2	1	5	2	5	3	5	3	5	5	5	3	3	5	5	5	5	93
67	2023-06-09 09:46:26	418秒	链接	直接访问	125.78.148.88(福建-泉州)	1	3	11	4	5	3	5	3	4	4	5	4	1	4	3	3	3	4	2	2	2	2	5	5	5	3	2	3	82
68	2023-06-09 10:13:06	92秒	微信	N/A	220.196.193.35(上海-上海)	1	6	3	4	1	1	1	5	5	5	5	5	3	5	5	5	5	5	5	5	5	5	5	5	5	5	5	5	106
69	2023-06-09 10:35:30	138秒	微信	N/A	42.88.117.15(甘肃-兰州)	2	4	12	4	3	3	3	4	4	4	4	3	1	2	2	4	3	3	3	3	3	3	3	3	3	3	3	3	73
70	2023-06-09 11:07:57	181秒	微信	N/A	183.195.101.251(上海-上海)	1	7	3	3	3	3	3	2	3	3	3	3	3	3	3	3	3	3	3	3	3	3	3	3	3	3	3	3	71
71	2023-06-09 12:27:55	196秒	微信	N/A	223.104.150.222(江苏-南京)	1	6	7	4	5	5	5	3	4	4	4	4	1	3	3	3	3	4	3	3	3	3	4	4	4	4	4	4	87
72	2023-06-09 15:47:35	90秒	微信	N/A	175.167.140.64(辽宁-沈阳)	2	5	23	6	5	5	5	3	4	4	4	4	5	3	4	5	5	5	4	5	5	5	5	5	5	5	5	5	110
73	2023-06-09 15:48:58	126秒	微信	N/A	39.144.248.82(北京-北京)	2	4	11	4	1	1	3	3	5	3	5	5	3	3	3	5	3	5	5	5	5	5	5	5	5	5	5	5	98
74	2023-06-09 15:50:15	110秒	微信	N/A	182.136.189.93(四川-绵阳)	2	4	30	4	1	1	1	4	4	4	4	3	2	4	4	4	4	4	4	4	4	4	5	5	5	4	4	4	87
75	2023-06-09 15:56:51	67秒	微信	N/A	210.22.99.234(上海-上海)	2	4	3	4	5	5	5	5	5	5	5	5	5	5	5	5	5	5	5	5	5	5	5	5	5	5	5	5	120
76	2023-06-09 15:59:09	45秒	微信	N/A	101.229.234.37(上海-上海)	2	7	3	6	5	5	5	3	3	3	3	3	2	2	2	2	2	2	3	3	3	3	3	2	2	2	2	2	67
77	2023-06-09 16:00:01	203秒	微信	N/A	183.63.143.222(广东-广州)	1	5	4	4	2	2	2	4	5	4	4	4	2	3	4	4	4	4	4	2	2	2	5	5	5	4	3	4	84
78	2023-06-09 16:07:08	114秒	链接	直接访问	124.64.22.205(北京-北京)	2	5	2	5	3	2	2	5	5	5	5	4	4	5	5	5	5	4	4	5	5	5	5	5	5	5	5	5	108
79	2023-06-09 16:10:12	70秒	微信	N/A	101.229.234.37(上海-上海)	2	6	1	5	1	1	1	1	3	3	3	3	3	3	3	3	3	3	3	3	3	3	3	3	3	3	3	3	64
80	2023-06-09 16:12:29	930秒	链接	直接访问	203.156.247.46(上海-上海)	2	4	3	4	5	5	5	3	4	4	4	4	3	4	4	5	5	5	4	3	4	4	4	4	4	4	4	4	99
81	2023-06-09 16:14:29	439秒	微信	N/A	223.104.3.200(北京-北京)	2	4	2	4	5	5	5	4	4	4	5	4	2	4	4	5	3	4	3	5	5	5	5	5	5	4	4	4	103
82	2023-06-09 16:16:24	101秒	微信	N/A	223.104.215.118(四川-成都)	2	5	30	5	1	1	1	3	3	3	3	3	3	3	4	4	4	4	4	4	4	4	4	4	4	4	4	4	80
83	2023-06-09 16:17:07	98秒	链接	直接访问	183.6.147.253(广东-广州)	2	4	4	6	1	5	3	2	4	3	4	4	2	2	3	3	2	3	3	3	3	3	3	3	3	2	2	3	69
84	2023-06-09 16:17:50	107秒	微信	N/A	61.178.102.58(甘肃-兰州)	2	5	12	5	4	4	4	3	4	3	4	4	3	5	5	5	4	4	4	3	3	3	3	4	4	4	4	4	92
85	2023-06-09 16:21:13	129秒	链接	直接访问	42.91.6.11(甘肃-兰州)	2	5	12	5	4	4	4	4	4	3	3	3	2	3	3	5	3	4	4	3	3	3	4	4	4	3	3	3	83
86	2023-06-09 16:22:36	102秒	微信	N/A	101.229.234.37(上海-上海)	2	1	3	1	5	5	5	3	4	4	4	4	3	4	4	4	3	2	3	3	3	3	1	2	3	3	3	3	81
87	2023-06-09 16:32:34	62秒	链接	直接访问	112.94.33.20(广东-广州)	2	5	4	5	5	5	5	5	5	5	5	5	5	5	5	5	5	5	5	5	5	5	5	5	5	5	5	5	120
88	2023-06-09 16:42:27	88秒	链接	直接访问	183.194.177.166(上海-上海)	2	4	3	5	5	5	5	3	5	3	5	4	1	3	3	5	3	3	3	3	3	3	5	5	5	5	5	5	95
89	2023-06-09 17:39:39	119秒	微信	N/A	39.144.105.185(北京-北京)	2	4	3	4	3	2	5	2	4	4	4	3	1	3	2	3	3	5	3	5	5	5	5	5	5	5	5	5	92
90	2023-06-09 18:09:07	103秒	微信	N/A	61.178.59.135(甘肃-兰州)	1	5	12	4	5	5	5	5	5	5	5	5	2	3	3	4	3	4	3	3	3	3	5	5	3	3	3	4	94
91	2023-06-09 18:17:38	115秒	微信	N/A	183.192.141.127(上海-上海)	2	4	3	5	5	4	5	3	4	4	4	3	3	3	3	3	3	4	3	3	3	3	4	4	4	3	3	3	84
92	2023-06-09 18:17:52	101秒	链接	直接访问	120.204.62.98(上海-上海)	2	4	3	5	5	5	5	3	3	3	3	2	2	3	3	3	3	3	3	4	1	1	4	4	3	3	3	3	75
93	2023-06-09 18:19:56	269秒	手机提交	直接访问	101.229.201.72(上海-上海)	1	4	3	4	5	5	5	4	4	3	4	4	3	3	3	4	4	4	3	3	3	3	4	4	4	4	3	3	89
94	2023-06-09 19:04:17	43秒	微信	N/A	223.73.63.253(广东-广州)	2	5	4	5	4	4	4	4	4	4	4	4	4	4	4	4	4	4	4	4	4	4	4	4	4	4	4	4	96
95	2023-06-09 19:12:00	44秒	微信	N/A	120.239.70.106(广东-广州)	1	1	4	2	3	3	3	3	3	3	3	3	3	3	3	3	3	3	3	3	3	3	3	3	3	3	3	4	73
96	2023-06-09 19:14:00	58秒	微信	N/A	120.239.70.106(广东-广州)	2	7	4	4	4	4	4	3	3	3	3	3	3	3	3	3	3	4	4	4	4	4	4	4	3	3	3	3	82
97	2023-06-09 19:20:32	277秒	微信	N/A	183.195.16.74(上海-上海)	2	6	3	4	4	1	1	3	4	3	4	4	3	3	2	3	3	4	4	4	3	3	4	4	4	4	3	3	78
98	2023-06-09 19:25:24	60秒	微信	N/A	180.162.177.163(上海-上海)	2	2	3	4	5	5	5	3	3	3	3	3	3	3	3	5	3	3	3	3	3	3	3	3	3	3	4	3	81
99	2023-06-09 19:40:06	174秒	微信	N/A	101.87.156.191(上海-上海)	2	6	3	4	5	5	5	3	5	5	5	4	4	1	3	4	3	4	3	4	3	3	3	3	3	3	3	3	87
100	2023-06-09 20:10:57	98秒	微信	N/A	223.104.67.29(广东-广州)	2	5	4	5	3	3	3	3	4	3	4	2	2	3	3	3	2	2	2	2	2	2	3	2	2	2	3	3	63
101	2023-06-09 20:53:21	45秒	微信	N/A	115.206.147.121(浙江-杭州)	1	3	6	4	3	3	3	3	3	3	3	3	3	3	3	3	3	3	3	3	3	3	3	3	3	3	3	3	72
102	2023-06-09 21:22:13	201秒	微信	N/A	115.45.171.83(广东-深圳)	1	6	4	5	5	4	5	4	4	4	4	4	4	3	3	3	3	4	3	3	3	3	4	4	4	4	4	4	90
103	2023-06-09 21:58:52	53秒	微信	N/A	101.229.234.37(上海-上海)	1	2	3	1	5	5	5	5	3	3	3	3	3	3	3	3	3	3	3	3	3	3	5	4	5	3	3	3	85
104	2023-06-09 21:59:38	33秒	微信	N/A	101.229.234.37(上海-上海)	2	2	3	5	5	5	5	5	5	5	5	5	5	5	5	5	5	5	5	5	5	5	5	5	4	4	4	4	116
105	2023-06-09 22:00:19	37秒	微信	N/A	101.229.234.37(上海-上海)	1	3	1	5	1	1	1	2	2	2	2	2	2	4	4	4	4	4	4	4	4	4	4	4	4	4	4	4	75
106	2023-06-09 22:03:46	70秒	微信	N/A	101.229.234.37(上海-上海)	1	7	18	3	4	4	4	4	4	4	4	4	4	4	3	3	2	1	3	2	2	2	2	2	2	2	2	2	70
107	2023-06-09 22:20:50	38秒	微信	N/A	101.229.234.37(上海-上海)	1	4	2	5	3	3	3	3	3	3	3	3	3	3	3	3	3	3	3	3	3	3	3	3	3	3	3	3	72
108	2023-06-09 22:21:34	40秒	微信	N/A	101.229.234.37(上海-上海)	2	4	3	5	5	5	5	3	3	3	3	3	3	4	4	4	4	4	4	3	3	3	4	4	4	4	4	4	90
109	2023-06-09 22:26:14	43秒	微信	N/A	101.229.234.37(上海-上海)	1	3	4	3	2	2	2	2	2	2	2	2	2	2	2	2	2	2	2	2	2	2	2	2	2	2	2	2	48
110	2023-06-09 22:27:40	83秒	微信	N/A	101.229.234.37(上海-上海)	2	4	6	4	4	4	4	3	3	3	3	2	2	4	4	4	4	3	3	3	3	3	4	4	4	4	4	4	83
111	2023-06-09 22:28:23	40秒	微信	N/A	101.229.234.37(上海-上海)	1	2	8	4	2	2	2	2	2	2	2	2	2	3	3	3	3	3	3	3	3	3	3	3	3	3	3	3	63
112	2023-06-09 22:29:10	44秒	微信	N/A	101.229.234.37(上海-上海)	2	2	11	4	3	3	3	3	3	3	3	3	3	3	3	3	3	3	3	3	3	3	3	3	4	4	3	3	74
113	2023-06-09 22:34:04	169秒	微信	N/A	117.147.77.25(浙江-杭州)	2	4	6	4	5	5	5	5	5	5	5	5	5	5	5	5	5	5	5	5	5	5	5	5	5	5	5	5	120
114	2023-06-09 22:34:45	39秒	微信	N/A	101.229.234.37(上海-上海)	2	4	2	5	4	4	4	4	4	5	5	4	4	4	4	4	3	3	3	3	3	3	4	4	4	4	4	4	92
115	2023-06-09 22:35:56	68秒	微信	N/A	101.229.234.37(上海-上海)	2	3	3	4	4	4	4	4	4	4	4	4	4	4	4	4	4	4	4	4	3	3	3	3	3	4	4	4	91
116	2023-06-09 22:36:38	37秒	微信	N/A	101.229.234.37(上海-上海)	2	3	6	4	4	4	4	4	4	4	4	5	5	4	4	4	4	4	4	4	4	4	4	4	4	4	4	4	98
117	2023-06-09 22:37:39	59秒	微信	N/A	101.229.234.37(上海-上海)	2	2	29	4	2	2	2	2	2	2	2	2	2	3	3	3	3	3	3	3	3	2	3	3	3	3	3	3	62
118	2023-06-09 22:38:18	34秒	微信	N/A	101.229.234.37(上海-上海)	2	3	29	4	4	4	4	4	4	4	4	4	4	4	4	4	4	4	4	4	4	4	4	4	4	4	4	4	96
119	2023-06-09 22:40:49	47秒	微信	N/A	101.229.234.37(上海-上海)	2	2	9	5	2	2	2	2	2	2	2	3	2	2	2	3	3	3	3	3	3	3	3	3	3	3	3	3	62
120	2023-06-09 22:41:56	81秒	微信	N/A	112.32.53.77(安徽-合肥)	2	4	9	5	3	3	3	2	4	4	5	5	3	4	3	4	4	4	4	4	4	4	4	4	4	4	4	4	91
121	2023-06-09 22:47:59	70秒	微信	N/A	101.229.234.37(上海-上海)	2	3	14	2	2	2	3	2	2	2	2	2	2	2	2	2	3	3	3	3	3	3	4	4	4	4	4	4	67
122	2023-06-09 22:49:56	44秒	微信	N/A	101.229.234.37(上海-上海)	2	3	3	4	4	4	4	4	4	4	4	5	5	5	5	5	5	5	5	5	4	4	4	4	4	4	4	4	105
123	2023-06-09 22:50:48	48秒	微信	N/A	101.229.234.37(上海-上海)	2	3	4	4	4	4	4	4	4	4	4	3	3	4	5	5	3	3	4	4	4	4	4	4	4	4	4	4	94
124	2023-06-09 22:55:49	42秒	微信	N/A	101.229.234.37(上海-上海)	2	1	7	3	2	2	2	2	2	2	2	2	2	4	4	4	4	4	4	4	4	3	4	4	4	4	4	4	77
125	2023-06-09 22:58:24	101秒	微信	N/A	101.229.234.37(上海-上海)	2	3	3	3	3	3	3	3	3	3	3	3	3	3	3	3	3	3	3	3	3	3	3	3	3	3	3	3	72
126	2023-06-09 22:59:16	48秒	微信	N/A	101.229.234.37(上海-上海)	1	4	6	5	3	3	3	3	3	3	3	3	3	3	3	3	4	3	3	3	3	3	2	2	3	3	3	3	71
127	2023-06-09 23:00:06	46秒	微信	N/A	101.229.234.37(上海-上海)	1	3	10	2	4	4	4	4	4	4	4	4	5	5	5	5	5	5	4	4	4	4	4	4	4	4	4	4	102
128	2023-06-09 23:00:44	34秒	微信	N/A	101.229.234.37(上海-上海)	2	5	1	5	2	2	2	2	2	2	2	2	2	2	2	2	2	2	2	2	2	2	2	2	2	2	2	2	48
129	2023-06-09 23:34:04	42秒	微信	N/A	101.229.234.37(上海-上海)	2	3	14	3	2	2	2	2	2	2	2	2	2	2	2	2	2	2	2	2	2	2	2	2	2	2	2	2	48
130	2023-06-10 06:49:26	139秒	微信	N/A	223.104.111.43(河南-郑州)	2	4	18	4	2	4	4	4	5	5	5	3	3	5	3	4	3	4	4	5	5	5	5	5	5	5	5	5	103
131	2023-06-10 09:22:24	32秒	微信	N/A	101.229.234.37(上海-上海)	2	4	8	3	2	2	2	2	2	2	3	2	3	2	2	3	3	3	3	3	2	3	3	3	3	2	2	2	59
132	2023-06-10 09:23:00	32秒	微信	N/A	101.229.234.37(上海-上海)	2	4	3	4	5	5	4	4	4	4	4	4	4	4	4	4	4	4	3	3	3	3	3	3	3	3	3	3	88
133	2023-06-10 09:23:32	31秒	微信	N/A	101.229.234.37(上海-上海)	2	3	12	3	4	4	4	4	3	3	3	3	3	4	4	4	3	3	3	3	3	3	3	3	3	3	3	3	79
134	2023-06-10 09:24:01	25秒	微信	N/A	101.229.234.37(上海-上海)	2	4	3	4	4	4	4	4	4	4	4	4	4	3	3	3	3	4	4	4	4	4	4	4	4	3	4	4	91
135	2023-06-10 12:28:51	33秒	微信	N/A	101.229.234.37(上海-上海)	2	3	3	4	5	5	5	5	4	4	4	4	4	4	4	4	4	4	4	4	4	4	4	4	4	4	4	4	100
136	2023-06-10 12:30:38	95秒	微信	N/A	101.229.234.37(上海-上海)	1	4	2	5	4	4	4	4	4	4	4	4	4	4	3	4	4	4	4	4	4	4	3	3	4	4	4	4	93
137	2023-06-10 12:31:08	26秒	微信	N/A	101.229.234.37(上海-上海)	2	3	2	4	3	3	3	3	3	2	2	2	2	2	3	3	3	3	3	3	3	3	4	4	4	4	4	4	73
138	2023-06-10 12:31:53	42秒	微信	N/A	101.229.234.37(上海-上海)	2	3	1	5	1	1	1	1	1	2	2	2	2	2	2	2	2	3	2	3	3	2	2	2	2	2	2	2	46
139	2023-06-10 12:33:24	86秒	微信	N/A	101.229.234.37(上海-上海)	2	3	5	5	2	2	2	2	2	2	2	2	3	3	3	3	3	4	4	3	3	4	4	4	3	3	3	3	69
140	2023-06-10 12:35:08	100秒	微信	N/A	101.229.234.37(上海-上海)	2	4	6	4	4	4	4	4	3	3	4	4	4	3	4	4	3	3	3	3	3	4	4	4	4	4	4	4	88
141	2023-06-10 12:36:39	85秒	微信	N/A	101.229.234.37(上海-上海)	2	4	2	4	4	4	4	3	3	3	3	4	4	4	4	4	4	4	4	3	4	4	4	4	4	4	4	4	91
142	2023-06-10 12:38:45	121秒	微信	N/A	101.229.234.37(上海-上海)	1	2	3	4	4	4	4	4	4	4	4	4	4	4	4	4	4	4	4	4	4	4	4	4	5	4	4	4	97
143	2023-06-10 12:39:23	34秒	微信	N/A	101.229.234.37(上海-上海)	1	3	7	5	4	4	4	4	4	4	3	4	3	3	3	4	4	3	3	4	3	3	4	4	4	4	4	4	88
144	2023-06-10 12:40:13	46秒	微信	N/A	101.229.234.37(上海-上海)	2	4	30	4	2	2	2	2	2	2	2	2	2	2	2	2	2	2	2	2	3	2	2	2	2	2	2	3	50
145	2023-06-10 12:40:46	28秒	微信	N/A	101.229.234.37(上海-上海)	2	3	8	4	3	3	3	3	2	2	2	2	2	3	3	2	2	4	4	4	4	4	4	4	4	4	4	4	76
146	2023-06-10 12:41:39	48秒	微信	N/A	101.229.234.37(上海-上海)	2	4	6	4	2	2	2	2	2	2	3	2	2	3	3	3	2	2	3	3	2	3	3	4	4	4	3	4	65
147	2023-06-10 12:42:22	38秒	微信	N/A	101.229.234.37(上海-上海)	1	4	17	4	2	2	2	2	2	3	3	2	3	3	4	4	4	3	3	4	3	3	4	4	4	4	3	4	75
148	2023-06-10 12:57:30	57秒	微信	N/A	101.229.234.37(上海-上海)	1	3	2	5	3	3	3	3	3	3	3	3	3	3	3	3	3	3	3	4	4	4	4	3	3	4	4	4	79
149	2023-06-10 12:58:17	43秒	微信	N/A	101.229.234.37(上海-上海)	2	3	5	5	2	2	2	2	2	2	2	2	2	3	4	5	4	4	4	4	4	4	4	4	4	4	4	4	78
150	2023-06-10 12:58:54	29秒	微信	N/A	101.229.234.37(上海-上海)	2	5	3	6	4	4	4	4	3	3	3	3	3	3	4	4	4	3	3	4	4	3	3	3	3	3	3	3	81
151	2023-06-10 12:59:32	27秒	微信	N/A	101.229.234.37(上海-上海)	2	3	9	3	2	2	2	2	2	2	1	1	2	2	3	3	2	2	2	2	2	3	3	2	3	2	3	3	53
152	2023-06-10 13:00:09	33秒	微信	N/A	101.229.234.37(上海-上海)	2	4	3	4	3	3	3	3	3	3	3	3	3	3	3	3	2	2	2	2	2	2	3	3	3	3	3	3	66
153	2023-06-10 13:01:13	58秒	微信	N/A	101.229.234.37(上海-上海)	1	5	4	4	2	2	2	3	3	2	2	3	2	3	2	3	2	3	2	2	3	3	3	3	3	3	3	3	62
154	2023-06-10 13:01:56	38秒	微信	N/A	101.229.234.37(上海-上海)	2	3	9	3	2	2	2	1	2	1	1	2	2	3	2	2	2	3	2	2	2	2	3	3	3	3	3	3	53
155	2023-06-10 14:15:31	31秒	微信	N/A	101.229.234.37(上海-上海)	2	4	2	4	3	3	3	2	2	2	2	2	2	2	2	3	3	3	3	3	2	3	4	4	4	3	3	4	67
156	2023-06-10 14:16:06	33秒	微信	N/A	101.229.234.37(上海-上海)	2	4	13	2	2	2	2	2	2	2	3	2	3	3	3	2	2	3	3	3	3	3	3	3	3	3	3	3	63
157	2023-06-10 14:17:25	76秒	微信	N/A	101.229.234.37(上海-上海)	2	3	3	4	4	4	4	3	4	4	4	3	4	4	4	4	4	4	4	3	3	3	4	4	4	4	4	4	91
158	2023-06-10 14:17:55	27秒	微信	N/A	101.229.234.37(上海-上海)	2	3	4	4	3	3	3	4	3	3	3	3	3	4	3	4	4	4	4	4	4	4	4	4	4	4	4	4	87
159	2023-06-10 14:18:33	33秒	微信	N/A	101.229.234.37(上海-上海)	2	4	3	4	4	4	4	4	4	4	5	4	5	4	3	4	3	4	4	3	3	3	4	4	4	4	4	4	93
160	2023-06-10 14:19:12	35秒	微信	N/A	101.229.234.37(上海-上海)	2	5	3	5	4	4	4	4	3	4	3	3	4	4	4	4	4	4	4	4	4	4	4	4	4	4	4	4	93
161	2023-06-10 14:27:45	33秒	微信	N/A	101.229.234.37(上海-上海)	2	3	3	3	5	5	5	4	4	4	4	4	4	4	5	4	5	4	4	3	3	3	4	4	4	4	4	4	98
162	2023-06-10 14:28:33	46秒	微信	N/A	101.229.234.37(上海-上海)	1	3	3	5	5	5	5	5	4	4	5	4	4	4	4	4	3	3	3	3	3	3	3	3	3	4	4	4	92
163	2023-06-10 14:29:00	26秒	微信	N/A	101.229.234.37(上海-上海)	2	3	2	4	4	4	4	4	4	4	4	4	4	4	4	4	4	4	4	3	3	3	4	4	5	4	4	4	94
164	2023-06-10 14:29:26	24秒	微信	N/A	101.229.234.37(上海-上海)	2	4	3	4	5	5	5	5	5	4	4	4	4	4	4	4	4	4	5	3	3	3	4	4	4	4	4	4	99
165	2023-06-10 14:30:08	39秒	微信	N/A	101.229.234.37(上海-上海)	2	3	3	4	4	4	4	4	4	4	4	4	4	4	4	4	4	4	4	4	4	4	4	4	4	4	4	4	96
166	2023-06-10 14:30:40	29秒	微信	N/A	101.229.234.37(上海-上海)	2	4	3	5	5	4	5	5	5	5	5	5	4	4	4	4	4	4	4	4	4	4	4	4	4	4	4	4	103
167	2023-06-10 14:31:45	45秒	微信	N/A	101.229.234.37(上海-上海)	2	2	2	4	2	2	1	2	2	3	2	3	3	3	3	3	2	3	3	3	3	3	3	3	3	3	3	3	64
168	2023-06-10 14:41:10	27秒	微信	N/A	101.229.234.37(上海-上海)	2	4	3	4	4	4	4	4	4	4	4	4	4	5	4	4	4	5	4	4	4	4	4	4	4	4	4	5	99
169	2023-06-10 14:41:51	37秒	微信	N/A	101.229.234.37(上海-上海)	2	3	2	3	1	2	2	2	2	3	2	2	2	3	3	3	3	3	3	3	4	3	3	4	3	4	3	4	67
170	2023-06-10 14:42:34	40秒	微信	N/A	101.229.234.37(上海-上海)	2	3	1	6	1	1	1	1	2	3	2	2	2	4	4	4	3	3	4	4	3	4	4	3	3	4	3	3	68
171	2023-06-10 15:14:29	66秒	微信	N/A	101.229.234.37(上海-上海)	1	5	31	5	1	1	1	1	2	2	2	2	2	3	3	4	4	4	3	3	3	3	5	5	4	4	3	3	68
172	2023-06-10 15:15:20	46秒	微信	N/A	101.229.234.37(上海-上海)	2	4	3	6	5	5	5	5	5	4	4	4	4	5	5	5	4	5	5	4	3	3	3	3	4	4	5	5	104
173	2023-06-10 15:16:10	44秒	微信	N/A	101.229.234.37(上海-上海)	2	1	4	1	2	2	2	2	2	2	2	2	2	2	2	2	1	2	2	2	2	2	4	4	2	3	2	2	52
174	2023-06-10 15:26:19	34秒	微信	N/A	101.229.234.37(上海-上海)	2	3	3	5	5	5	5	5	5	4	4	3	4	4	4	4	4	4	4	4	4	4	4	4	4	4	4	4	100
175	2023-06-10 15:27:00	37秒	微信	N/A	101.229.234.37(上海-上海)	2	4	2	5	2	4	4	4	4	4	4	3	4	4	4	4	4	4	4	4	4	4	4	4	4	4	4	4	93
176	2023-06-10 15:27:34	32秒	微信	N/A	101.229.234.37(上海-上海)	1	5	3	4	5	5	5	4	4	4	4	4	4	4	4	4	4	4	4	4	4	4	4	4	4	4	4	4	99
177	2023-06-10 15:28:18	41秒	微信	N/A	101.229.234.37(上海-上海)	2	5	3	4	1	5	5	4	4	3	3	3	3	3	4	4	3	5	4	3	3	3	4	4	4	3	3	3	84
178	2023-06-10 15:28:50	28秒	微信	N/A	101.229.234.37(上海-上海)	1	5	3	4	5	5	5	5	4	4	4	4	4	4	4	4	3	4	4	4	4	4	4	4	4	4	4	4	99
179	2023-06-10 15:29:40	48秒	微信	N/A	101.229.234.37(上海-上海)	2	6	5	5	2	2	2	2	2	3	2	2	2	3	3	2	3	2	3	3	3	3	4	4	3	3	3	3	64
180	2023-06-10 15:30:31	40秒	微信	N/A	101.229.234.37(上海-上海)	2	4	3	5	4	4	4	4	4	4	4	4	4	4	5	5	4	4	4	4	4	4	4	4	4	4	4	4	98
181	2023-06-10 15:31:17	41秒	微信	N/A	101.229.234.37(上海-上海)	2	5	3	4	5	5	5	3	3	3	3	3	3	4	4	4	4	4	4	4	4	4	4	4	3	3	3	3	89
182	2023-06-10 15:38:32	27秒	微信	N/A	101.229.234.37(上海-上海)	2	5	3	5	4	4	4	4	4	4	4	4	4	4	4	4	5	5	5	5	5	5	5	5	5	5	5	5	108
183	2023-06-10 15:39:02	27秒	微信	N/A	101.229.234.37(上海-上海)	2	4	3	4	5	5	5	5	5	5	5	5	5	5	5	5	5	5	5	5	4	4	4	4	4	4	4	4	112
184	2023-06-10 15:39:32	26秒	微信	N/A	101.229.234.37(上海-上海)	2	4	3	5	4	4	4	4	4	4	4	4	4	4	4	5	5	4	4	4	4	4	4	5	4	4	4	4	99
185	2023-06-10 15:40:03	27秒	微信	N/A	101.229.234.37(上海-上海)	2	5	4	5	4	4	4	4	4	4	4	4	4	4	4	4	4	4	4	4	4	4	4	4	4	4	4	4	96
186	2023-06-10 15:46:02	55秒	微信	N/A	101.229.234.37(上海-上海)	2	3	3	4	4	4	4	4	4	4	4	4	4	4	4	4	4	5	4	4	4	4	4	4	4	4	4	4	97
187	2023-06-10 15:46:39	27秒	微信	N/A	101.229.234.37(上海-上海)	2	4	3	4	4	4	4	4	5	4	4	4	4	4	4	4	4	4	4	4	4	5	4	5	4	4	4	4	99
188	2023-06-10 15:47:13	29秒	微信	N/A	101.229.234.37(上海-上海)	2	4	4	4	1	1	2	2	2	3	2	2	3	3	3	3	3	3	3	3	3	3	3	3	3	3	3	3	63
189	2023-06-10 17:43:42	45秒	微信	N/A	101.229.234.37(上海-上海)	1	3	15	4	2	2	2	2	3	3	2	2	2	3	3	3	3	4	3	3	3	3	3	3	3	3	3	3	66
190	2023-06-10 17:44:15	29秒	微信	N/A	101.229.234.37(上海-上海)	2	3	2	4	4	4	4	4	3	3	3	4	4	4	4	4	4	4	4	4	4	4	4	4	5	5	4	4	95
191	2023-06-10 17:44:53	34秒	微信	N/A	101.229.234.37(上海-上海)	1	6	3	2	5	5	5	3	3	3	3	3	3	4	4	4	4	3	4	4	4	4	4	4	4	3	3	4	90
192	2023-06-10 17:45:36	39秒	微信	N/A	101.229.234.37(上海-上海)	2	4	3	4	5	5	5	5	5	5	4	4	4	4	4	4	4	4	4	4	4	4	4	4	4	4	4	4	102
193	2023-06-10 17:46:08	28秒	微信	N/A	101.229.234.37(上海-上海)	2	4	3	4	5	5	5	4	4	4	4	4	4	4	4	4	3	4	4	4	4	4	4	4	4	4	4	4	98
194	2023-06-10 17:46:41	29秒	微信	N/A	101.229.234.37(上海-上海)	2	3	8	4	2	2	2	1	2	2	2	2	2	2	3	2	3	2	2	2	2	2	3	3	3	2	2	2	52
195	2023-06-10 17:47:30	46秒	微信	N/A	101.229.234.37(上海-上海)	1	2	2	1	2	2	2	2	2	2	2	2	2	2	2	2	2	2	2	2	2	2	2	2	2	2	2	2	48
196	2023-06-10 18:21:03	31秒	微信	N/A	101.229.234.37(上海-上海)	2	4	2	4	4	4	5	4	4	4	4	4	4	4	4	4	4	4	4	4	4	4	4	4	4	4	4	4	97
197	2023-06-10 18:22:02	24秒	微信	N/A	101.229.234.37(上海-上海)	2	4	3	5	4	4	5	4	4	4	4	4	4	4	4	4	4	4	4	4	4	3	4	3	3	3	4	4	93
198	2023-06-10 18:22:36	32秒	微信	N/A	101.229.234.37(上海-上海)	1	3	3	4	5	4	4	4	5	4	4	4	4	4	3	3	3	4	4	4	3	3	3	4	4	4	4	4	92
199	2023-06-10 18:23:14	35秒	微信	N/A	101.229.234.37(上海-上海)	1	2	1	5	2	1	1	2	2	2	1	2	2	2	2	2	2	2	2	2	1	2	2	1	2	2	2	2	43
200	2023-06-10 18:23:42	25秒	微信	N/A	101.229.234.37(上海-上海)	2	4	2	4	3	2	2	2	2	2	2	2	2	2	2	2	2	2	2	2	2	2	2	2	2	2	2	2	49
201	2023-06-10 18:24:18	32秒	微信	N/A	101.229.234.37(上海-上海)	1	4	1	5	1	2	2	1	1	2	2	2	2	2	2	2	2	2	2	2	2	2	2	2	2	2	2	2	45
202	2023-06-10 18:25:05	43秒	微信	N/A	101.229.234.37(上海-上海)	2	4	6	4	1	2	2	2	3	3	3	2	1	3	3	3	3	2	2	3	3	2	4	4	4	3	3	3	64
203	2023-06-10 18:25:36	27秒	微信	N/A	101.229.234.37(上海-上海)	2	4	3	4	2	2	1	2	2	2	1	2	2	2	3	2	2	2	2	2	2	2	2	3	3	3	2	2	50
204	2023-06-10 18:26:10	32秒	微信	N/A	101.229.234.37(上海-上海)	2	3	2	4	2	2	2	2	2	2	2	2	2	2	2	2	2	1	2	1	1	2	1	2	1	2	1	2	42
205	2023-06-10 18:27:48	95秒	微信	N/A	101.229.234.37(上海-上海)	1	5	12	5	2	2	2	1	2	2	2	2	2	2	2	2	2	1	2	2	2	2	2	1	2	2	2	2	45
206	2023-06-10 18:29:19	53秒	微信	N/A	101.229.234.37(上海-上海)	2	2	3	4	5	5	5	5	4	4	4	4	4	5	4	4	4	4	4	4	4	4	4	4	4	4	4	4	101
207	2023-06-10 18:31:06	39秒	微信	N/A	101.229.234.37(上海-上海)	2	3	18	2	2	2	2	1	1	1	1	1	1	1	2	2	2	2	2	2	2	2	2	2	1	2	2	2	40
208	2023-06-10 21:05:01	38秒	微信	N/A	101.229.234.37(上海-上海)	2	3	2	5	5	5	5	4	4	4	4	4	4	4	5	5	5	5	5	3	3	2	3	4	4	4	4	4	99
209	2023-06-10 21:05:45	40秒	微信	N/A	101.229.234.37(上海-上海)	1	1	1	2	2	2	2	1	1	2	2	2	2	3	3	2	3	3	2	2	3	2	2	4	4	2	2	2	55
210	2023-06-10 21:06:16	29秒	微信	N/A	101.229.234.37(上海-上海)	2	4	8	4	2	2	1	1	2	2	2	1	2	3	3	2	2	2	2	2	2	2	3	2	2	2	2	3	49
211	2023-06-10 21:07:08	48秒	微信	N/A	101.229.234.37(上海-上海)	2	2	4	4	2	2	2	2	3	3	3	2	2	3	3	3	2	2	3	2	2	2	2	4	4	3	2	3	61
212	2023-06-10 21:08:22	45秒	微信	N/A	101.229.234.37(上海-上海)	2	7	3	6	5	5	5	4	4	4	4	3	3	3	4	3	3	3	3	3	3	3	3	3	4	3	3	3	84
213	2023-06-10 23:30:41	31秒	微信	N/A	101.229.234.37(上海-上海)	2	1	3	1	3	3	3	3	3	3	3	3	3	3	3	3	3	3	3	3	3	3	3	3	3	3	3	3	72
214	2023-06-10 23:36:31	90秒	微信	N/A	101.229.234.37(上海-上海)	2	1	3	1	5	5	5	5	5	5	5	5	5	5	5	5	5	5	5	5	5	5	5	5	5	5	5	5	120
215	2023-06-11 10:56:30	29秒	微信	N/A	101.229.234.37(上海-上海)	2	3	9	4	1	1	2	1	2	1	2	1	2	3	3	3	3	2	2	3	3	3	3	3	3	3	3	3	56
216	2023-06-11 10:56:58	25秒	微信	N/A	101.229.234.37(上海-上海)	1	2	3	5	5	5	5	5	5	4	4	4	4	4	4	4	4	4	4	4	4	4	4	4	4	4	4	4	101
